# Supplementary material for: Mitoribosome structure with cofactors and modifications reveals mechanism of ligand binding and interactions with L1 stalk
Source: Nat Commun. 2024 May 20;15:4272. doi: 10.1038/s41467-024-48163-x (PMC11106087; doi:10.1038/s41467-024-48163-x)
Supplement: Supplementary file 7 — Source Data [file 41467_2024_48163_MOESM7_ESM.zip › Source Data Values.xlsx]

## Sheet: Immunoblot
Immunoblot signal quantification (% WT)			Fig. 10d
mS29/ACTIN
	HEK293T	KO	WT	R177A/K245A	R177A/K295A	V209P/D238A	Y208A/D238A	Y208A/K245A	Y173A/Y208A	R177A/H291A
Dataset 1	100	0	105.153	68.7823	83.1014	74.3343	77.2962	59.926	56.4265	112.732
Dataset 2	100	0	91.7933	76.8227	83.6178	66.0974	77.1714	76.315	76.9672	103.299
Dataset 3	100	0	87.5498	74.1185	63.7045	55.7925	62.4857	59.7926	63.5397	87.7335
COX2/ACTIN
	HEK293T	KO	WT	R177A/K245A	R177A/K295A	V209P/D238A	Y208A/D238A	Y208A/K245A	Y173A/Y208A	R177A/H291A
Dataset 1	100	0	88.7274	9.85077	47.6347	5.04922	6.18463	58.5171	14.434	91.6531
Dataset 2	100	0	85.0021	5.22483	69.6348	3.91114	15.0097	53.3494	13.2614	104.258
Dataset 3	100	0	88.5852	5.06946	43.2242	1.0349	3.44205	66.9022	6.52732	76.6923
COX1/ACTIN
	HEK293T	KO	WT	R177A/K245A	R177A/K295A	V209P/D238A	Y208A/D238A	Y208A/K245A	Y173A/Y208A	R177A/H291A
Dataset 1	100	0	93.125	9.71863	56.0559	3.36525	4.21958	49.4834	15.5667	101.905
Dataset 2	100	0	87.1291	11.2533	69.1334	3.76171	13.3123	80.1738	35.1457	102.155
Dataset 3	100	0	88.7941	11.5008	69.6625	4.17299	4.90153	58.0071	28.9719	96.9842
CYTB/ACTIN
	HEK293T	KO	WT	R177A/K245A	R177A/K295A	V209P/D238A	Y208A/D238A	Y208A/K245A	Y173A/Y208A	R177A/H291A
Dataset 1	100	0	82.1195	25.9514	54.4663	16.0589	24.8533	34.1988	26.9266	73.5288
Dataset 2	100	0	65.2737	4.83444	31.275	4.01813	23.1287	47.6422	19.5809	103.513
Dataset 3	100	0	76.7523	17.3903	22.0104	6.39678	32.015	31.793	18.8323	70.995

## Sheet: Protein Synthesis
Immunoblot signal quantification (% WT)		Fig. 10f
PROTEIN SYNTHESIS/ACTIN
	HEK293T	KO	WT	R177A/K245A	R177A/K295A	V209P/D238A	Y208A/D238A	Y208A/K245A	Y173A/Y208A	R177A/H291A
Dataset 1	100	0	108.55	26.47	69.91	42.76	70.38	65.98	47.28	110.95
Dataset 2	100	0	90.05	12.24	49.97	32.19	26.85	78.36	36.02	100.19
Dataset 3	100	0	93.23	39.21	75.92	57.75	72.81	84.58	63.02	127.83
Dataset 4	100	0	86.04	39.89	71.71	54.24	47.81	69.26	57.2	91.09

## Sheet: Cell Respiration
Cell Respiration Rate		Supplementary Fig. 12c
nmol oxygen consumed/per min/million cells
	HEK293T	KO	WT	R177A/K245A	R177A/K295A
Dataset 1	7.615	0.003	7.15	3.826	5.114
Dataset 2	7.37	0	6.956	3.278	5.593
Dataset 3	7.423	0.055	7.388	3.608	5.572
